# Supplementary material for: Cell Free Methylated Tumor DNA in Bronchial Lavage as an Additional Tool for Diagnosing Lung Cancer—A Systematic Review
Source: Cancers (Basel). 2022 Apr 30;14(9):2254. doi: 10.3390/cancers14092254 (PMC9099950; doi:10.3390/cancers14092254)
Supplement: Supplementary file 1 [file cancers-14-02254-s001.zip]

Archive with 1 entries (1 files):
- cancers-1684273-supplementary.pdf
